# Supplementary material for: Development of a Standard Tool of Pattern Identification for Functional Dyspepsia: A Cross-Sectional Study from Korea
Source: Healthcare (Basel). 2024 Nov 21;12(23):2331. doi: 10.3390/healthcare12232331 (PMC11641813; doi:10.3390/healthcare12232331)
Supplement: Supplementary file 1 [file healthcare-12-02331-s001.zip]

Archive with 1 entries (1 files):
- healthcare-3289764-supplementary.pdf
